# Supplementary material for: Maternal Sedentary Behavior and Physical Activity across Pregnancy and Early Childhood Motor Development
Source: Children (Basel). 2021 Jun 25;8(7):549. doi: 10.3390/children8070549 (PMC8304240; doi:10.3390/children8070549)
Supplement: Supplementary file 1 [file children-08-00549-s001.zip]

Archive with 1 entries (1 files):
- children-1248427-supplementary.pdf
